# Supplementary material for: Structural insights into the selective recognition of RF-amide peptides by neuropeptide FF receptor 2
Source: EMBO Rep. 2025 Mar 24;26(9):2413–34. doi: 10.1038/s44319-025-00428-2 (PMC12069643; doi:10.1038/s44319-025-00428-2)
Supplement: Supplementary file 1 — Table EV1 [file 44319_2025_428_MOESM1_ESM.xlsx]

## Sheet: Sheet1
Table EV1. Summary of GloSensorTM cAMP assays and ELISA-based surface expression assays
This table presents parameters for the cAMP assay, including Emax (maximum response, %), EC50 (half-maximal effective concentration, nM), and pEC50, as shown in Fig. 1A, Fig. 2B, Fig. 4B, and Fig. 4D. Surface expression (%) values, obtained from ELISA assays, represent receptor expression levels normalized to the wild-type NPFFR2 (100% DNA treated). p-values indicate the statistical significance …
Receptor	Ligand	Emax ± SEM (%)	EC50 (nM)	pEC50 ±SEM	Surface Expression ± SEM (%)	ΔpEC50 p-value
NPFFR2 wild-type (100% DNA treated)	hNPSF	77 ± 3	2.9	8.5 ± 0.1	100
NPFFR2 wild-type	NPFF	78 ± 2	13	7.9 ± 0.05
NPFFR2 wild-type	NPAF	80 ± 2	5.9	8.2 ± 0.1
NPFFR2 wild-type	GnIH	81 ± 2	140	6.8 ± 0.1
NPFFR2 wild-type	NPVF	78 ± 3	680	6.2 ± 0.1
NPFFR2 wild-type	NPY (1-36)	*ND	ND	ND
NPFFR1	hNPSF	83 ± 1	69	7.1 ± 0.03
NPFFR1	NPFF	74 ± 2	42	7.4 ± 0.1
NPFFR1	NPAF	83 ± 3	210	6.7 ± 0.1
NPFFR1	GnIH	80 ± 3	3	8.5 ± 0.1
NPFFR1	NPVF	81 ± 3	1.9	8.7 ± 0.1
NPFFR1-chimera	hNPSF	78 ± 2	30	7.5 ± 0.1
NPFFR1-chimera	GnIH	80 ± 2	93	7.0 ± 0.1
NPY2R	NPY (1-36)	94 ± 4	1.8	9.3 ± 0.1
NPY2R	hNPSF	ND	ND	ND
NPFFR2 wild type (50% DNA treated)	hNPSF	56 ± 2	5.4	8.2 ± 0.1	47 ± 2	0.88
NPFFR2 L39NtA	hNPSF	70 ± 3	11	8.0 ± 0.1	100 ± 8	0.011
NPFFR2 D1052.64A	hNPSF	69 ± 4	14	7.9 ± 0.1	95 ± 4	<0.001
NPFFR2 W11123.50A	hNPSF	78 ± 5	1300	5.9 ± 0.1	82 ± 10	<0.001
NPFFR2 Q1253.32A	hNPSF	59 ± 4	1200	5.9 ± 0.1	96 ± 4	<0.001
NPFFR2 V1293.36A	hNPSF	79 ± 3	120	6.9 ± 0.1	86 ± 3	<0.001
NPFFR2 E187ECL2A	hNPSF	75 ± 3	0.93	9.0 ± 0.1	100± 12	0.505
NPFFR2 V203ECL2A	hNPSF	78 ± 3	200	6.7 ± 0.1	95 ± 4	<0.001
NPFFR2 E20845.52A	hNPSF	29 ± 11	3600	5.4 ± 0.5	89 ± 13	<0.001
NPFFR2 R2165.35A	hNPSF	85 ± 3	11	8.0 ± 0.1	42 ± 3	0.002
NPFFR2 Y2195.38A	hNPSF	72 ± 3	90	7.0 ± 0.1	80 ± 5	<0.001
NPFFR2 T2205.39A	hNPSF	70 ± 5	570	6.2 ± 0.1	88 ± 3	<0.001
NPFFR2 W2916.52A	hNPSF	80 ± 4	88	7.1 ± 0.1	84 ± 12	<0.001
NPFFR2 N3117.31A	hNPSF	69 ± 8	1200	5.9 ± 0.1	64 ± 4	<0.001
NPFFR2 I3127.32A	hNPSF	63 ± 3	10	8.0 ± 0.1	88 ± 8	0.014
NPFFR2 I3127.32S	hNPSF	75 ± 3	33	7.5 ± 0.1	97 ± 3	<0.001
NPFFR2 Y3157.35A	hNPSF	77 ± 2	130	6.9 ± 0.1	79 ± 2	<0.001
NPFFR2 H3197.39A	hNPSF	57 ± 2	59	7.2 ± 0.1	84 ± 3	<0.001
NPFFR2 F3237.43A	hNPSF	81 ± 3	420	6.4 ± 0.1	98 ± 8	<0.001
*ND: not determined
