# Supplementary material for: Structural insights into the selective recognition of RF-amide peptides by neuropeptide FF receptor 2
Source: EMBO Rep. 2025 Mar 24;26(9):2413–34. doi: 10.1038/s44319-025-00428-2 (PMC12069643; doi:10.1038/s44319-025-00428-2)
Supplement: Supplementary file 4 — Source data Fig. 1 [file 44319_2025_428_MOESM4_ESM.zip]

Archive with 3 entries (1 files):
- SourceDataForFigure1/
- SourceDataForFigure1/1A/
- SourceDataForFigure1/1A/cAMP_raw_data.xlsx
