# Supplementary material for: Structural insights into the selective recognition of RF-amide peptides by neuropeptide FF receptor 2
Source: EMBO Rep. 2025 Mar 24;26(9):2413–34. doi: 10.1038/s44319-025-00428-2 (PMC12069643; doi:10.1038/s44319-025-00428-2)
Supplement: Supplementary file 4 — Source data Fig. 1 [file 44319_2025_428_MOESM4_ESM.zip › SourceDataForFigure1/1A/cAMP_raw_data.xlsx]

## Sheet: 1A
Concentration	NPFF			hNPSF			NPAF			NPVF			GnIH
1e-05	15.4469	20.6284	20.6018	31.97	21.85	20.47	16.3475	24.855	22.6544	28.3509	26.3976	25.5066	24.7661	21.9536	26.3644
1e-06	17.0877	24.701	20.3232	30.4	25.47	21.9	17.6537	25.2025	18.6118	55.4209	55.8889	49.548	34.2706	27.0351	35.2856
1e-07	25.5745	31.0471	28.4652	37.68	36.49	25.8	20.5984	23.5664	22.2969	85.6482	87.8895	92.8759	73.7535	62.0996	71.7596
1e-08	62.7663	65.2607	62.668	60.6	50.64	43.35	54.2869	47.7337	42.7167	102.759	106.161	89.312	104.409	103.77	99.2701
1e-09	90.978	93.6322	91.9522	84.21	80.2	74.09	93.8521	92.687	84.8351	95.1098	103.871	99.2283	105.91	103.464	104.675
1e-10	90.0805	101.358	101.805	105.19	96.4	103.56	103.188	100.043	97.5219	98.9593	98.4862	101.873	96.2969	98.6723	98.4612
1e-11	95.7756	96.6244	94.9946	111.38	105.77	107.29	95.6473	99.9728	92.3687	94.0395	98.5551	105.016	100.741	107.295	105.005
