# Supplementary material for: Structural insights into the selective recognition of RF-amide peptides by neuropeptide FF receptor 2
Source: EMBO Rep. 2025 Mar 24;26(9):2413–34. doi: 10.1038/s44319-025-00428-2 (PMC12069643; doi:10.1038/s44319-025-00428-2)
Supplement: Supplementary file 5 — Source data Fig. 2 [file 44319_2025_428_MOESM5_ESM.zip]

Archive with 3 entries (1 files):
- SourceDataForFigure2/
- SourceDataForFigure2/2B/
- SourceDataForFigure2/2B/pEC50_values.xlsx
