# Supplementary material for: Structural insights into the selective recognition of RF-amide peptides by neuropeptide FF receptor 2
Source: EMBO Rep. 2025 Mar 24;26(9):2413–34. doi: 10.1038/s44319-025-00428-2 (PMC12069643; doi:10.1038/s44319-025-00428-2)
Supplement: Supplementary file 5 — Source data Fig. 2 [file 44319_2025_428_MOESM5_ESM.zip › SourceDataForFigure2/2B/pEC50_values.xlsx]

## Sheet: 2B
WT (50% DNA treated)	E187ECL2A	L39NtA	V203ECL2A	R2165.35A	N3117.31A	I3127.32A	I3127.32S	C982.57A	D1052.64A	W11123.50A	Q1253.32A	V1293.36A	E20845.52A	Y2195.38A	T2205.39A	W2916.52A	Y3157.35A	H3197.39A	F3237.40A
-0.306	0.351	-0.703	-2.014	-0.871	-2.441	-0.712	-1.003	-1.298	-0.663	-2.573	-2.716	-1.68	-2.684	-1.629	-2.377	-1.523	-1.674	-1.194	-1.977
-0.362	0.336	-0.392	-1.9	-0.449	-2.497	-0.475	-1.213	-1.056	-0.753	-2.825	-2.514	-1.844	-2.795	-1.65	-2.103	-1.679	-1.621	-1.113	-2.333
-0.17	0.39	-0.621	-1.996	-0.628	-3.073	-0.499	-0.917	-1.202	-1.168	-2.467	-2.573	-1.63	-4.568	-1.432	-2.086	-1.833	-1.719	-1.578	-2.168
