# Supplementary material for: Structural insights into the selective recognition of RF-amide peptides by neuropeptide FF receptor 2
Source: EMBO Rep. 2025 Mar 24;26(9):2413–34. doi: 10.1038/s44319-025-00428-2 (PMC12069643; doi:10.1038/s44319-025-00428-2)
Supplement: Supplementary file 6 — Source data Fig. 4 [file 44319_2025_428_MOESM6_ESM.zip]

Archive with 5 entries (2 files):
- SourceDataForFigure4/
- SourceDataForFigure4/4B/
- SourceDataForFigure4/4B/cAMP_raw_data.xlsx
- SourceDataForFigure4/4D/
- SourceDataForFigure4/4D/cAMP_raw_data.xlsx
