# Supplementary material for: Structural insights into the selective recognition of RF-amide peptides by neuropeptide FF receptor 2
Source: EMBO Rep. 2025 Mar 24;26(9):2413–34. doi: 10.1038/s44319-025-00428-2 (PMC12069643; doi:10.1038/s44319-025-00428-2)
Supplement: Supplementary file 6 — Source data Fig. 4 [file 44319_2025_428_MOESM6_ESM.zip › SourceDataForFigure4/4B/cAMP_raw_data.xlsx]

## Sheet: 4B
Concentration	NPFF			hNPSF			NPAF			NPVF			GnIH
1e-05	24.6757	30.0132	26.6872	18.5856	22.2228	19.3147	16.0379	15.0794	21.5724	29.0849	25.7725	34.3219	28.2045	27.7998	31.4957
1e-06	30.2791	34.5578	28.9658	28.2727	30.1114	26.4907	42.4347	26.7787	36.5923	18.5088	20.8257	22.6282	16.7361	18.0303	18.403
1e-07	49.5061	52.8634	51.1009	54.2901	55.7945	52.638	82.6069	63.3121	71.3037	18.5559	15.7193	17.8072	17.5488	18.0507	18.4303
1e-08	81.7979	85.7122	90.4254	90.9731	94.5859	96.9497	99.9782	93.9868	97.7888	32.6491	30.6765	31.4448	41.427	37.7058	33.2935
1e-09	92.9818	96.2555	96.4515	102.412	106.542	101.873	101.651	92.8057	96.6383	83.2641	70.8059	78.3711	87.2873	83.0666	78.141
1e-10	96.1958	103.295	105.945	101.531	101.574	103.961	102.08	101.385	94.0641	105.903	88.291	101.32	97.9476	91.5082	94.6776
1e-11	101.189	104.155	113.273	102.582	104.901	106.95	108.817	104.444	103.677	105.902	96.7424	101.518	103.11	104.726	97.2814
