# Supplementary material for: Structural insights into the selective recognition of RF-amide peptides by neuropeptide FF receptor 2
Source: EMBO Rep. 2025 Mar 24;26(9):2413–34. doi: 10.1038/s44319-025-00428-2 (PMC12069643; doi:10.1038/s44319-025-00428-2)
Supplement: Supplementary file 6 — Source data Fig. 4 [file 44319_2025_428_MOESM6_ESM.zip › SourceDataForFigure4/4D/cAMP_raw_data.xlsx]

## Sheet: 4D
Concentration	WT hNPSF			WT GnIH			chimera hNPSF			chimera GnIH
1e-05	18.5856	22.2228	19.3147	28.2045	27.7998	31.4957	21.2836	20.4072	20.1532	21.7829	20.4196	20.3059
1e-06	28.2727	30.1114	26.4907	16.7361	18.0303	18.403	25.9667	23.8234	23.1809	28.7636	24.5269	25.3057
1e-07	54.2901	55.7945	52.638	17.5488	18.0507	18.4303	51.7959	36.5288	33.7076	60.5031	51.4271	61.4524
1e-08	90.9731	94.5859	96.9497	41.427	37.7058	33.2935	81.8915	79.1476	73.9046	92.6138	91.0154	95.4129
1e-09	102.412	106.542	101.873	87.2873	83.0666	78.141	102.884	96.3548	95.0404	103.381	94.5295	94.357
1e-10	101.531	101.574	103.961	97.9476	91.5082	94.6776	97.3964	94.3882	101.035	109.414	93.4218	95.445
1e-11	102.582	104.901	106.95	103.11	104.726	97.2814	104.77	95.1338	99.7776	104.681	95.2266	98.0196
