# Supplementary material for: Structural insights into the selective recognition of RF-amide peptides by neuropeptide FF receptor 2
Source: EMBO Rep. 2025 Mar 24;26(9):2413–34. doi: 10.1038/s44319-025-00428-2 (PMC12069643; doi:10.1038/s44319-025-00428-2)
Supplement: Supplementary file 7 — Figure EV & Appendix Source Data [file 44319_2025_428_MOESM7_ESM.zip]

Archive with 13 entries (5 files):
- Source Data for Expanded View and Appendix/
- Source Data for Expanded View and Appendix/AppendixS4/
- Source Data for Expanded View and Appendix/AppendixS4/ELISA_raw_data.xlsx
- Source Data for Expanded View and Appendix/AppendixS5/
- Source Data for Expanded View and Appendix/AppendixS5/cAMP_raw_data.xlsx
- Source Data for Expanded View and Appendix/AppendixS6/
- Source Data for Expanded View and Appendix/AppendixS6/cAMP_raw_data.xlsx
- Source Data for Expanded View and Appendix/FigureEV1/
- Source Data for Expanded View and Appendix/FigureEV1/B/
- Source Data for Expanded View and Appendix/FigureEV1/B/SDS_PAGE_raw_data.tif
- Source Data for Expanded View and Appendix/FigureEV4/
- Source Data for Expanded View and Appendix/FigureEV4/B/
- Source Data for Expanded View and Appendix/FigureEV4/B/SDS_PAGE_raw_data.tif
