# Supplementary material for: Structural insights into the selective recognition of RF-amide peptides by neuropeptide FF receptor 2
Source: EMBO Rep. 2025 Mar 24;26(9):2413–34. doi: 10.1038/s44319-025-00428-2 (PMC12069643; doi:10.1038/s44319-025-00428-2)
Supplement: Supplementary file 7 — Figure EV & Appendix Source Data [file 44319_2025_428_MOESM7_ESM.zip › Source Data for Expanded View and Appendix/AppendixS4/ELISA_raw_data.xlsx]

## Sheet: appendix3
WT	WT (50% DNA treated)	L39NtA	D1052.64A	W11123.50A	Q1253.32A	V1293.36A	E187ECL2A	V203ECL2A	E20845.52A	R2165.35A	Y2195.38A	T2205.39A	W2916.52A	N3117.31A	I3127.32A	I3127.32S	Y3157.35A	H3197.39A	F3237.40A
100	46.0035	115.14	91.6088	102.526	101.788	91.2135	81.4372	100.088	114.958	47.893	87.9625	88.9461	107.582	56.7108	86.835	93.6446	78.7954	84.8772	109.477
100	44.5591	88.8477	103.134	72.2352	88.9055	85.9737	122.132	97.887	80.702	38.0668	81.4347	93.7817	73.7452	69.023	102.858	93.9982	83.6372	89.0412	102.202
100	50.185	97.3036	91.4955	70.9384	97.5457	80.9784	100.53	87.5356	70.3125	40.9853	70.9002	82.1347	71.8487	65.5517	75.4388	102.826	76	78.1736	83.3286
