# Supplementary material for: Structural insights into the selective recognition of RF-amide peptides by neuropeptide FF receptor 2
Source: EMBO Rep. 2025 Mar 24;26(9):2413–34. doi: 10.1038/s44319-025-00428-2 (PMC12069643; doi:10.1038/s44319-025-00428-2)
Supplement: Supplementary file 7 — Figure EV & Appendix Source Data [file 44319_2025_428_MOESM7_ESM.zip › Source Data for Expanded View and Appendix/AppendixS5/cAMP_raw_data.xlsx]

## Sheet: appendix4
Concentration	wild-type			wild-type (50% DNA treated)				wild-type			L39NtA				wild-type			D1052.64A				wild-type			W11123.50A				wild-type			Q1253.32A				wild-type			V1293.36A				wild-type			E187ECL2A
1e-05	31.97	21.85	20.47	46.7776	37.82	37.7569		21.8521	31.9684	20.4702	43.2297	39.505	25.5094		39.2087	34.6389	20.9856	51.9266	39.4325	22.9199		21.8256	37.8327	29.4908	38.4881	38.2102	26.7074		21.8521	31.9684	20.4702	58.3023	50.7339	45.398		20.1445	23.9266	27.1238	38.8184	26.1086	23.2247		22.3375	30.2413	28.7587	37.9479	26.1332	30.9025
1e-06	30.4	25.47	21.9	42.2873	40.1112	38.5247		25.4699	30.4048	21.8954	42.1373	35.6741	27.5733		32.9502	30.6205	19.2288	49.1726	38.9362	24.5663		26.8123	35.7341	27.5248	70.4699	75.2131	64.0023		25.4699	30.4048	21.8954	83.864	74.0496	72.5885		20.3224	23.2321	23.1201	42.7669	31.4784	26.8261		27.1558	31.6061	24.0287	34.806	26.8315	28.8602
1e-07	37.68	36.49	25.8	42.3487	39.6946	34.13		36.4911	37.6751	25.8026	48.6833	43.9426	37.1794		40.8606	39.7489	22.7054	52.7165	46.1483	41.3357		29.906	38.2383	30.1897	102.369	101.099	90.6394		36.4911	37.6751	25.8026	107.398	97.4466	96.308		24.1753	43.5605	27.841	74.6991	73.0762	61.9666		21.625	33.8562	30.2604	37.3164	27.9212	27.4175
1e-08	60.6	50.64	43.35	62.882	61.9573	50.8128		50.6457	60.6	43.3511	77.358	70.1134	72.4028		52.6491	62.141	29.8369	77.8239	76.9601	81.544		52.5676	55.7156	49.4167	109.848	101.245	106.497		50.6457	60.6	43.3511	111.023	103.29	104.804		43.0736	66.0521	44.9906	106.296	102.725	94.1407		40.4544	49.997	45.7187	47.9383	36.1178	33.5073
1e-09	84.21	80.2	74.09	88.6144	89.8782	86.915		80.1957	84.2169	74.0901	94.246	92.5909	98.6688		78.9986	80.5598	70.9637	96.1643	100.535	91.3318		72.6881	98.5033	80.5014	107.077	98.1809	97.8587		80.1957	84.2169	74.0901	101.904	99.9273	96.8384		64.6377	73.6594	80.361	107.581	101.525	104.817		77.8805	77.6099	73.0253	71.0801	65.4188	62.6869
1e-10	105.19	96.4	103.56	93.8026	88.5228	87.6209		96.4007	105.194	103.564	98.9917	109.264	109.811		100.961	104.37	101.607	105.409	108.994	102.305		104.48	107.566	100.949	96.5753	100.328	109.026		96.4007	105.194	103.564	105.95	104.64	101.853		98.5647	96.309	105.361	109.753	103.058	102.345		97.6489	98.3952	98.6555	99.5503	96.1324	103.623
1e-11	111.38	105.77	107.29	95.5064	102.829	94.1436		105.77	111.381	107.289	101.524	110.395	110.497		106.643	109.417	102.509	108.906	114.538	109.621		102.873	109.557	105.511	105.542	95.6705	111.086		105.77	111.381	107.289	107.724	105.13	107.029		102.766	108.178	110.038	110.977	105.005	101.528		106.916	99.6969	105.159	108.667	104.938	100.083
Concentration	wild-type			Y2195.38A				wild-type			T2205.39A				wild-type			W2916.52A				wild-type			N3117.31A				wild-type			I3127.32A				wild-type			I3127.32S				wild-type			Y3157.35A
1e-05	33.4016	32.5714	31.9339	47.1255	31.9762	36.8038		22.196	39.0162	23.8298	54.1953	36.9276	32.4458		38.3541	22.8551	21.1735	46.6746	20.0755	18.4405		18.8893	32.5714	31.9339	59.7973	51.4195	23.7288		21.8521	31.9684	20.4702	50.0473	35.3824	39.0852		21.8521	31.9684	20.4702	27.0002	20.7129	20.0631		22.3375	30.2413	28.7587	33.5421	26.5669	22.6728
1e-06	34.0908	30.6601	30.5708	44.9368	37.8576	37.3975		27.6392	35.5363	24.766	76.6319	56.7264	51.0265		37.8227	22.9274	21.2955	50.2552	24.4776	24.3267		28.0328	30.6601	30.5708	75.1599	73.5866	72.8563		25.4699	30.4048	21.8954	53.5996	35.0129	38.7589		25.4699	30.4048	21.8954	28.7718	23.9342	20.7736		27.1558	31.6061	24.0287	40.5618	36.3811	26.9842
1e-07	35.4425	35.252	35.7321	76.7987	69.8839	60.8451		28.9783	42.2763	24.6491	104.789	89.2462	98.4531		37.3204	22.7734	19.9838	68.5595	59.1437	64.1307		25.4172	35.252	35.7321	106.378	109.038	96.1689		36.4911	37.6751	25.8026	60.2157	41.7718	45.7092		36.4911	37.6751	25.8026	48.4131	47.3258	42.9829		21.625	33.8562	30.2604	73.8296	65.3736	70.9043
1e-08	48.5255	50.4689	48.7084	105.384	101.352	110.129		53.0643	58.7653	42.1579	105.381	106.007	109.957		51.1686	45.7744	33.7707	97.989	98.5033	106.654		51.052	50.4689	48.7084	109.585	116.305	98.1218		50.6457	60.6	43.3511	82.9141	68.0721	73.3502		50.6457	60.6	43.3511	79.8499	78.9153	73.6115		40.4544	49.997	45.7187	104.537	101.971	96.2922
1e-09	98.7188	82.5386	76.4672	99.1859	105.745	110.604		85.1513	83.9138	93.9934	106.76	102.929	108.247		74.9304	75.3725	73.6165	103.517	106.897	94.9395		77.5829	82.5386	76.4672	107.768	110.154	97.1614		80.1957	84.2169	74.0901	99.168	92.129	100.775		80.1957	84.2169	74.0901	97.1376	93.849	90.0776		77.8805	77.6099	73.0253	104.809	98.9746	102.241
1e-10	102.178	108.29	104.186	108.761	103.482	102.535		103.97	100.217	107.014	108.459	96.3558	107.931		91.991	100.733	104.751	106.732	107.998	109.858		96.38	108.29	104.186	105.632	106.022	96.1593		96.4007	105.194	103.564	104.595	100.438	108.615		96.4007	105.194	103.564	100.521	91.8243	103.772		97.6489	98.3952	98.6555	103.735	101.028	98.7306
1e-11	106.387	107.669	109.553	111.499	106.714	112.674		106.81	105.924	103.092	110.894	103.346	108.639		108.019	105.41	105.083	107.832	106.629	109.032		97.333	107.669	109.553	109.755	116.975	96.5621		105.77	111.381	107.289	104.717	107.015	111.163		105.77	111.381	107.289	105.666	100.227	103.417		106.916	99.6969	105.159	106.034	100.453	106.79
[truncated: 18 more columns]
