# Supplementary material for: Structural insights into the selective recognition of RF-amide peptides by neuropeptide FF receptor 2
Source: EMBO Rep. 2025 Mar 24;26(9):2413–34. doi: 10.1038/s44319-025-00428-2 (PMC12069643; doi:10.1038/s44319-025-00428-2)
Supplement: Supplementary file 7 — Figure EV & Appendix Source Data [file 44319_2025_428_MOESM7_ESM.zip › Source Data for Expanded View and Appendix/AppendixS6/cAMP_raw_data.xlsx]

## Sheet: appendix5
Concentration	NPY2R (NPY 1-36)			NPFFR2 (NPY 1-36)			NPY2R (hNPSF)			NPFFR2 (hNPSF)
1e-05	11.6819	8.45716	5.60708	99.7972	105.415	105.415	29.7136	41.0908	40.1462	31.97	21.85	20.47
1e-06	9.82388	7.15785	4.36008	104.055	99.1728	99.1728	82.7083	90.0508	97.2289	30.4	25.47	21.9
1e-07	6.92047	6.47861	5.16038	102.202	99.1546	99.1546	94.1456	99.4268	86.5987	37.68	36.49	25.8
1e-08	12.722	10.1838	8.90024	110.06	101.462	101.462	98.8028	96.4876	83.8888	60.6	50.64	43.35
1e-09	54.6028	33.0797	32.4173	109.092	104.247	104.247	103.186	102.026	98.1337	84.21	80.2	74.09
1e-10	100.123	73.8615	79.4141	96.0996	95.8064	95.8064	90.1674	95.6675	81.2966	105.19	96.4	103.56
1e-11	114.693	98.1483	94.5222	104.816	103.358	103.358	95.6535	101.654	83.2959	111.38	105.77	107.29
